# Supplementary material for: Ventricular Topology in Congenital Heart Defects Associated with Heterotaxy: Can We Find Patterns Reflecting the Syndrome-Specific Tendency for Visceral Symmetry?
Source: J Cardiovasc Dev Dis. 2025 Oct 31;12(11):430. doi: 10.3390/jcdd12110430 (PMC12653055; doi:10.3390/jcdd12110430)
Supplement: Supplementary file 1 [file jcdd-12-00430-s001.zip]

Archive with 1 entries (1 files):
- jcdd-3862430-supplementary.pdf
